# Supplementary material for: Randomization‐Based Inference for MCP‐Mod
Source: Stat Med. 2025 May 22;44(10-12):e70092. doi: 10.1002/sim.70092 (PMC12097294; doi:10.1002/sim.70092)
Supplement: Supplementary file 2 — Data. Supporting Information. [file SIM-44-0-s001.zip]

Archive with 26 entries (23 files):
- simulations/
- __MACOSX/._simulations
- simulations/Models.pdf
- __MACOSX/simulations/._Models.pdf
- simulations/MCP_Rand.R
- __MACOSX/simulations/._MCP_Rand.R
- simulations/.DS_Store
- __MACOSX/simulations/._.DS_Store
- simulations/util/
- __MACOSX/simulations/._util
- simulations/runsimPMX_example.R
- __MACOSX/simulations/._runsimPMX_example.R
- simulations/runsimMP.R
- __MACOSX/simulations/._runsimMP.R
- simulations/00_simulation_plan.md
- __MACOSX/simulations/._00_simulation_plan.md
- simulations/bjoern_plots/
- __MACOSX/simulations/._bjoern_plots
- simulations/util/find_beta.R
- __MACOSX/simulations/util/._find_beta.R
- simulations/util/SampleSizeMCP.R
- __MACOSX/simulations/util/._SampleSizeMCP.R
- simulations/bjoern_plots/p_val_plot.R
- __MACOSX/simulations/bjoern_plots/._p_val_plot.R
- simulations/bjoern_plots/power_plot.R
- __MACOSX/simulations/bjoern_plots/._power_plot.R
