# Supplementary material for: Randomization‐Based Inference for MCP‐Mod
Source: Stat Med. 2025 May 22;44(10-12):e70092. doi: 10.1002/sim.70092 (PMC12097294; doi:10.1002/sim.70092)
Supplement: Supplementary file 2 — Data. Supporting Information. [file SIM-44-0-s001.zip › simulations/00_simulation_plan.md]

## data-generation scenarios

- **Dose Levels:** Placebo (0mg), 10mg, 25mg, 100mg
- **Design:** Randomized, 1:2:2:2 allocation ratio.
- **Power:** 80% power for a 10% one-sided type I error.
- **Overall Sample Size \( N=49, N=98, N=490 \)**
- **Randomisation Method**
    - Randomisation based using complete randomisation (CR)
    - Randomisation based using the random allocation rule (RA)
    - Randomisation based using permuted block randomisation (PBR)


    | Dose (mg)           | Placebo (0mg) | 10mg | 25mg | 100mg |
    |---------------------|---------------|------|------|-------|
    | **Patients**        | 7             | 14   | 14   | 14    |

    *Table: Overview of dose levels and patient allocation using after PBR*

- **Binary Endpoint:**
    - 20% response rate in the placebo group.
    - 80% response rate under the highest dose (100mg) when N=49.

- **Normally distributed covariate:** 0.6 * N(0,1)

- **Candidate Models:**
    - **Emax Model:** Two models with ED<sub>50</sub> values of 10 and 50.
    - **Sigmoid Emax Model:** Two sigmoid models with parameters \{(5, 3), (25, 3)\}.
    - **Beta Model:** A beta model with shape parameters &alpha; = 0.2475 and &beta; = 2.025.

    ![Candidate models](simulations/Models.pdf)

    *Figure: Candidate models*

We will also analyze a second data set which is identical to the motivating case above with the addition of a **linear time trend**  y<sub>i</sub>' = y<sub>i</sub> + 0.4 *t<sub>i</sub> / (N-1) - 0.2, where y<sub>i</sub> in [0,1] is the orginal probaility without time trend and t<sub>i</sub> in {0,...N-1}, and for the three differnet sample sizes leading to 18 different data sets.

Moreover, we might try a continious endpoint in the future if real world data is available.

## methods

- **Estimation techniques**: Maximum Likelihood vs. Shrinkage method
- **Populations based vs. randomisation based inference (full vs. residual approach)**

Leading to 5 distinct methods, since for the orginal MCP test we always include covariates and use the ML method for estimatation as a benchmark: 

| test_type               | reg     | covariate |
|-------------------------|---------|-----------|
| population              | glm     | TRUE      |
| randomisation_mean      | glm     | TRUE      |
| randomisation_residuals | glm     | TRUE      |
| randomisation_mean      | logistf | TRUE      |
| randomisation_residuals | logistf | TRUE      |

which we will compare using the following metrics.


## metrics for comparison

- **Type-I error**
- **Power**
- **distribution of test statistics under the null and alternative hypotheses**
- **Run-time analysis**
- **% Complete Seperation (relevant for model)** 


## plots/outputs to present at end

To evaluate these procedures, we focus on the following metrics:

~~- **Type-I error across the whole or lower half parametric space**
    - x-axis: reponse rate of all dose level between 0 and 0.5
    - y axis: type-I error rate
    - methods: compare subset of the 9 methods grouped by each data generating scenario~~
- Type-I error for all success rates equal to 0.2
- **Power plot**
    - x-axis: reponse rate of highest dose level between 0.2 and 0.9 (smaller ranger for larger sample sizes)
    - y axis: power
    - methods: compare subset of the 9 methods grouped by each data generating scenario
- **Showing the distribution of test statistics under the null and alternative hypotheses**
- **Run-time analysis of the methods** (Table)

## Total number of scenarios

We have 18 data generating scenarios, 8 different success probilities for pK=(0.2,0.3,0.4,0.5,0.6,0.7,0.8,0.9), 5 methods of which 4 are randomisations tests with 1000 readomisations each, and 10.000 simulations per scenario.

Hence: 18 x 8 x 5 x 10.000=7200
