# Supplementary material for: Randomization‐Based Inference for MCP‐Mod
Source: Stat Med. 2025 May 22;44(10-12):e70092. doi: 10.1002/sim.70092 (PMC12097294; doi:10.1002/sim.70092)
Supplement: Supplementary file 2 — Data. Supporting Information. [file SIM-44-0-s001.zip › simulations/util/find_beta.R]

library(pROC)
logit <- function(x) log(x/(1-x))

nSim <- 100000
x <- rnorm(nSim)
func <- function(beta){
  mu <- logit(0.2) + beta*x
  y <- rbinom(nSim, 1, 1/(1+exp(-mu)))
  
  fit_glm <- glm(y~x, family = binomial)
  prob <- predict(fit_glm, type=c("response"))
  auc(y, prob)
}
uniroot(function(x) func(x)-0.66, c(0.05,1))
