# Supplementary material for: Randomization‐Based Inference for MCP‐Mod
Source: Stat Med. 2025 May 22;44(10-12):e70092. doi: 10.1002/sim.70092 (PMC12097294; doi:10.1002/sim.70092)
Supplement: Supplementary file 2 — Data. Supporting Information. [file SIM-44-0-s001.zip › simulations/util/SampleSizeMCP.R]

################################################################################################################################################
## Filename                      Program name respecting case
## Program developer             Login name (5-2-1) and full name
## Date                          Current date in DD-MM-YYYY format
## Project/Trial code            Use the same name as the GPS directory in which the program is stored (e.g. CABC123A2222)
## Description                   A brief description of the purpose of the program
## Platform Application Version  Operating System and R version used
## Input                         R packages used
## Output                        name of output files (all resulting tables or plots need to be saved to files)
## Programming assumptions /     Any assumptions made by the program. E.g. program dependent on the results from another program (e.g.: run program
##   original source             abc.R before running program xyz.R)
## Program modification history  As provided via ClearCase comment for the version

library(DoseFinding)
set.seed(2023)
mvt_control <- mvtnorm.control(maxpts = 30000, abseps = 0.001, releps = 0)
doses <- c(0,10,25,100)
allocation <- c(1,2,2,2)
alpha <- 0.1
addArgs <- list(off = 1, scal = 120)

#resp_mod_list <- list(emax = 10)
resp_mod_list <- list(emax = c(10, 50), betaMod = rbind(c(0.2475, 2.025)), sigEmax = rbind(c(5, 3), c(25, 3)))
cand_mod_list <- list(emax = c(10, 50), betaMod = rbind(c(0.2475, 2.025)), sigEmax = rbind(c(5, 3), c(25, 3)))

grd <- expand.grid(plac_mean = c(0.2), max_eff = c(0.164, 0.41,  0.6), n_total = c(49,98,490))
power_list <- vector("list", nrow(grd))
dat_n <- t(sapply(grd$n_total, function(n) round(n*allocation/sum(allocation))))
colnames(dat_n) <- paste0("D", doses)

for (i in 1:nrow(grd)) {
  ######
  n <- dat_n[i, ]
  
  power_list[[i]] <- DoseFinding:::powMCTBinCount(n = n, doses = doses, candModList = cand_mod_list, respModList = resp_mod_list,
                                                  placEffu=grd$plac_mean[i], maxEffu=grd$max_eff[i], 
                                                  type = "binary_logit",option = "B",
                                                  alpha = alpha, theta, control=mvt_control, contMat = NULL, addArgs= addArgs)
  
}
power_df <- as.data.frame(do.call("rbind", power_list))
mods <- do.call(Mods, append(resp_mod_list, list(maxEff = grd$max_eff[1], doses = doses,
                                                 placEff = grd$plac_mean[1], addArgs = addArgs)))
mu <- getResp(mods)
parList <- attr(mu, 'parList')
mod_nams <- DoseFinding:::getModNams(parList)
colnames(power_df) <- mod_nams
power_df[['min power']] <- apply(power_df, 1, min)
power_df[['average power']] <- apply(power_df, 1, mean)
result <- cbind(grd, power_df, dat_n)
result

## To document used R version, R packages please include this call at the end
sessionInfo()
