# Supplementary material for: Randomization‐Based Inference for MCP‐Mod
Source: Stat Med. 2025 May 22;44(10-12):e70092. doi: 10.1002/sim.70092 (PMC12097294; doi:10.1002/sim.70092)
Supplement: Supplementary file 2 — Data. Supporting Information. [file SIM-44-0-s001.zip › simulations/bjoern_plots/p_val_plot.R]

library(ggplot2)
library(dplyr)
library(tidyr)
simPlots <- function(results, paramscom, sim_matrix_p_vals=0){
  # Convert covariate to factor for better visualization
  results$reg <- factor(results$reg, labels = c("glm", "logistf"))
  
  # Add an additional column to combine "test_type" and "reg" for purely visual purposes
  results$combined <- interaction(results$test_type, results$reg)
  # Defining the colors
  colors <- c(rgb(215,25,28, maxColorValue = 255),
              rgb(253, 174, 97, maxColorValue = 255),
              rgb(255, 255, 51, maxColorValue = 255),
              rgb(171, 221, 164, maxColorValue = 255),
              rgb(43, 131, 186, maxColorValue = 255)) 
  # Define the legend labels
  methods <- c(
    "Population-based Test",
    "Randomisation Test (MLE)",
    "Randomisation Test (MLE; residual-based)",
    "Randomisation Test (penalized MLE)",
    "Randomisation Test (pen. MLE; residual-based)"
  )
  legend_labels <- methods
  

    # Create the bar plot using ggplot
    t1 <- ggplot(results, aes(x = combined, y = TypeIerror_Power*100, fill = combined)) +
      geom_bar(stat = "identity", position = "dodge", color = "black", size = 0.5) + # Add borders to bars
      scale_fill_manual(values = colors, labels = legend_labels) +
      labs(title = "Type I Error Rate for Different Tests",
           x = "",
           y = "Type I Error Rate in %",
           fill = "Legend") + 
      ylim(0,12) +
      theme_minimal(base_size = 15) + # Applying a minimal theme with larger base font size
      theme(
        axis.text.x = element_blank(),           # Remove the text under each bar
        axis.ticks.x = element_blank(),          # Remove the ticks under each bar
        legend.title = element_blank(),          # Remove legend title
        legend.text.align = 0,                   # Align legend text
        plot.title = element_text(hjust = 0.5, size = 18, face = "bold"), # Center the title, increase size, and make it bold
        legend.position = "bottom",               # Position the legend to the right
        legend.spacing.y = unit(0.5, 'cm'),      # Increase space between legend elements
        legend.text = element_text(size = 12)# Increase the legend text size
      ) +
      geom_text(aes(label = round(TypeIerror_Power*100, 3)), 
                position = position_dodge(width = 0.9), vjust = -0.5, size = 4)
    # Save the plot to a PDF file
    ggsave(paste0("t1_", paramscom, ".pdf"), plot = t1, width = 14, height = 7)

  
  # Create the bar plot using ggplot
  ptt <- ggplot(results, aes(x = combined, y = RunTime, fill = combined)) +
    geom_bar(stat = "identity", position = "dodge") +
    scale_fill_manual(values = colors, labels = legend_labels) +
    labs(title = "RunTime for Different Tests",
         x = "",
         y = "RunTime (Seconds)",
         fill = "Test Type") +
    theme_minimal(base_size = 15) + # Applying a minimal theme with larger base font size
    theme(
      axis.text.x = element_blank(),           # Remove the text under each bar
      axis.ticks.x = element_blank(),          # Remove the ticks under each bar
      legend.title = element_blank(),          # Remove legend title
      legend.text.align = 0,                   # Align legend text
      plot.title = element_text(hjust = 0.5, size = 18, face = "bold"), # Center the title, increase size, and make it bold
      legend.position = "bottom",               # Position the legend to the right
      legend.spacing.y = unit(0.5, 'cm'),      # Increase space between legend elements
      legend.text = element_text(size = 12)    # Increase the legend text size
    ) +
    geom_text(aes(label = round(RunTime, 3)), 
              position = position_dodge(width = 0.9), vjust = -0.5, size = 4)
  
  # Save the plot to a PDF file
  ggsave(paste0("ptt_", paramscom, ".pdf"), plot = ptt, width = 11, height = 5)
  
  # Convert matrix to long format
 # df <- sim_matrix_p_vals[-1,]
  df <- sim_matrix_p_vals
  df <- df %>%
   # mutate(method = methods[-1]) %>%
    mutate(method = methods) %>%
    pivot_longer(cols = -method, names_to = "variable", values_to = "p_value")
  # Factorize the method variable with specified levels' order
  df <- df %>% 
    mutate(method = factor(method, levels = methods))
 # mutate(method = factor(method, levels = methods[-1]))
  
  # Exclude NAs and create the plot
  plot_pval <- ggplot(df %>% filter(!is.na(p_value)), aes(x = p_value, fill = method)) +
    geom_histogram(bins = 50, alpha = 0.5, position = "identity", boundary = 0, breaks = seq(0, 1, length.out = 51)) +
    #scale_fill_manual(values = colors[-1]) +
    scale_fill_manual(values = colors) +
    labs(title = "Histogram p-values by test", x = "P-value", y = "Frequency", fill = "Test") +
    theme_minimal() +
    theme(legend.position = "bottom",
          plot.title = element_text(hjust = 0.5, size = 18, face = "bold")) +
    facet_wrap(~ method, scales = "free_y", ncol = 2)+ guides(fill="none")
  
  
  ggsave(paste0("plot_pval_", paramscom, ".pdf"), plot = plot_pval, width = 11, height = 8)
}

paramscom <- paste("nsim", 10000, "nrand", 1000, "pK", 20,
                   "rand_method", "PBR", "N", 49, 
                   'TimeTrend', "FALSE", sep="_")

filename <- paste("simulation", paramscom, "RESULTS", sep="_")
results <- readRDS(file= file.path("Simulation Results", filename))

filename <- paste("simulation", paramscom, "FULL", sep="_")
sim_out <- readRDS(file= file.path("Simulation Results", filename))
p_vals_list <- lapply(sim_out, function(x) x$p_vals)
run_time_list <- lapply(sim_out, function(x) x$run_time)

sim_matrix_p_vals <- as.data.frame(t(do.call(rbind, p_vals_list)))

simPlots(results, paramscom, sim_matrix_p_vals=sim_matrix_p_vals)
