# Supplementary material for: Randomization‐Based Inference for MCP‐Mod
Source: Stat Med. 2025 May 22;44(10-12):e70092. doi: 10.1002/sim.70092 (PMC12097294; doi:10.1002/sim.70092)
Supplement: Supplementary file 2 — Data. Supporting Information. [file SIM-44-0-s001.zip › simulations/bjoern_plots/power_plot.R]

rm(list = ls())
usethis::edit_r_profile()
library(clustermq)
library(DoseFinding)
library(ggplot2)
library(logistf)
library(dplyr)
library(broom)
library(tidyr)

###### Power Plot Figure 2 in Paper ######
## Other Plots can be created by changing imported file names 

pK_values <- as.integer(seq(0.2, 0.9, 0.1)*100)
#pK_values <- sort(as.integer(c(0.61, seq(0.2, 0.7, 0.1))*100))
#pK_values <- sort(as.integer(c(0.364,seq(0.2, 0.45, 0.05))*100))

# Initialize a list to store the last columns of the files
last_columns <- list()

# Loop through each pK value and read the corresponding RDS file
for (pK in pK_values) {
  # Construct the filename
  filename <- sprintf("/home/pinlu1/Documents/simulation_nsim_10000_nrand_1000_pK_%d_rand_method_PBR_N_49_TimeTrend_FALSE_RESULTS", pK)
  
  # Print the filename (optional, for debugging)
  cat("Reading file:", filename, "\n")
  
  # Read the RDS file
  data <- readRDS(filename)
  
  # Extract the last column and save it in the list
  last_columns[[as.character(pK)]] <- data[[ncol(data)]]
}

# Optionally, combine all the last columns into a single data frame
# You can name the columns using the corresponding pK values
combined_last_columns <- do.call(cbind, last_columns)
colnames(combined_last_columns) <- names(last_columns)

# Specify the output file and open a PNG graphics device
pdf(file = "power_nsim_10000_nrand_1000_rand_method_PBR_N_49_TimeTrend_FALSE_RESULTS.pdf", width = 10, height = 7)

# Plot the data
##colors <- c("#d7191c", "#fdae61", "#ffffbf", "#abdda4", "#2b83ba")
colors <- c(rgb(215,25,28, maxColorValue = 255),
            rgb(253, 174, 97, maxColorValue = 255),
            rgb(255, 255, 51, maxColorValue = 255),
            rgb(171, 221, 164, maxColorValue = 255),
            rgb(43, 131, 186, maxColorValue = 255))
methods <- c(
  "Population-based Test",
  "Randomisation Test (MLE)",
  "Randomisation Test (MLE; residual-based)",
  "Randomisation Test (penalized MLE)",
  "Randomisation Test (pen. MLE; residual-based)"
)
lty <- c(3,1,1,2,2)
matplot(pK_values, t(combined_last_columns), type = 'l', lty = lty, col = colors, lwd = 3,
        xlab = "Success Rate on Arm K-1 (%)",
        ylab = "Power",
        main = "Power Comparison of Different Tests",
        cex.main = 1.5, cex.axis = 1.2, cex.lab = 1.4)
abline(h=seq(0,1,by=0.05), lty=3, col="lightgrey")
abline(v=seq(20,90,by=10), lty=3, col="lightgrey")
matlines(pK_values, t(combined_last_columns), type = 'l', lty = lty, col = colors, lwd = 2,)

# Add dots to indicate actual data points
for (i in 1:nrow(combined_last_columns)) {
  points(pK_values, combined_last_columns[i, ], col = colors[i], pch = 16, cex = 1)
}

abline(h = 0.8, col = "black", lty = 2)

# Add legend in the upper-left corner with more space between elements
legend("bottomright", legend = methods, col = colors, lty = lty, cex = 0.8, bty = "n", inset = 0.04, y.intersp = 1.5, lwd=2)

dev.off()

print(round(combined_last_columns*100,2))
